# Supplementary material for: ATP synthase hexamer assemblies shape cristae of Toxoplasma mitochondria
Source: Nat Commun. 2021 Jan 5;12:120. doi: 10.1038/s41467-020-20381-z (PMC7785744; doi:10.1038/s41467-020-20381-z)
Supplement: Supplementary file 7 — Source Data [file 41467_2020_20381_MOESM7_ESM.xlsx]

## Sheet: suppl. Fig. 12b
Supplementary Fig. 12b
uncropped image

## Sheet: suppl. Fig. 12c Exp 1
ATPTG11KO verification
hu	h=housekeeping (ex. ActinI) u=untreated line
tu	t=target gene (GOI) u=untreated line
ha	h=housekeeping (ex. ActinI) a=treated (ATc)
ta	t=target gene (GOI) a=treated (ATc)
Sample	Ct				Ct
hu = Parental act	16.014			ha = ATPTG11KO act	18.033			dCt		ddCt		relative expression to parental
hu = Parental act	16.06	16.037		ha = ATPTG11KO act	18.082	18.0745		15.0585		11.0648		0.000466824
hu = Parental act	16.068			ha = ATPTG11KO act	18.067
tu = Parental ATPTG11	20.074			ta= ATPTG11KO ATPTG11	33.012			dCt						ATPG11KO	0.000466824
tu = Parental ATPTG11	20.038	20.0307		ta= ATPTG11KO ATPTG11	33.56	33.133		3.99367
tu = Parental ATPTG11	19.98			ta= ATPTG11KO ATPTG11	32.827

## Sheet: suppl. Fig. 12c Exp 2
ATPTG11KO verification
hu	h=housekeeping (ex. ActinI) u=untreated line
tu	t=target gene (GOI) u=untreated line
ha	h=housekeeping (ex. ActinI) a=treated (ATc)
ta	t=target gene (GOI) a=treated (ATc)
Sample	Ct				Ct
hu = Parental act	15.772			ha = ATPTG11KO act	15.288			dCt		ddCt		relative expression to parental
hu = Parental act	15.774	15.773		ha = ATPTG11KO act	15.367	15.398		20.355		16.697		9.41244e-06
hu = Parental act	15.8			ha = ATPTG11KO act	15.429
tu = Parental ATPTG11	19.536			ta= ATPTG11KO ATPTG11	35.499			DCTC						ATPG11KO	9.41244e-06
tu = Parental ATPTG11	19.442	19.431		ta= ATPTG11KO ATPTG11	35.837	35.753		3.658
tu = Parental ATPTG11	19.315			ta= ATPTG11KO ATPTG11	35.923

## Sheet: suppl. Fig. 12c Exp 3
ATPTG11KO verification
hu	h=housekeeping (ex. ActinI) u=untreated line
tu	t=target gene (GOI) u=untreated line
ha	h=housekeeping (ex. ActinI) a=treated (ATc)
ta	t=target gene (GOI) a=treated (ATc)
Sample	Ct				Ct
hu = Parental act	15.499			ha = ATPTG11KO act	19.781			dCt		ddCt		relative expression to parental
hu = Parental act	15.463	15.481		ha = ATPTG11KO act	20.309	21.5065		16.3555		12.7195		0.000148269
hu = Parental act	15.41			ha = ATPTG11KO act	22.704
tu = Parental ATPTG11	19.162			ta= ATPTG11KO ATPTG11	Undet.			DCTC						ATPG11KO	0.000148269
tu = Parental ATPTG11	19.058	19.117		ta= ATPTG11KO ATPTG11	37.862	37.862		3.636
tu = Parental ATPTG11	19.131			ta= ATPTG11KO ATPTG11	Undet.

## Sheet: suppl. Fig. 12d
Supplementary Fig. 12d
Uncropped image: first two lanes are relevenant (parental and ATPTG11 KO)

## Sheet: suppl. Fig. 13a,b
Supplementary Fig. 13b
cristae analysis
parental sections	number of cristae	mito area [nm2]	mito area [um2]	cristae per um2	average	STDEV		ATPTG11-KO sections	number of cristae	mito area [nm2]	mito area [um2]	cristae per um2	average	STDEV
IMG_11869	6	53807	0.053807	111.51	80.752	23.9665		IMG_11568	8	123799	0.123799	64.6209	59.6379	21.8307
IMG_11870	5	57021	0.057021	87.687				IMG_11570	6	79010	0.07901	75.9398
IMG_11870	5	36545	0.036545	136.818				IMG_11571	7	63364	0.063364	110.473
IMG_11873	5	61782	0.061782	80.9297				IMG_11572	3	53194	0.053194	56.3973
IMG_11874	4	44647	0.044647	89.5917				IMG_11573	9	150181	0.150181	59.9277
IMG_11875	20	172077	0.172077	116.227				IMG_11575	5	97216	0.097216	51.4319
IMG_11876	4	50178	0.050178	79.7162				IMG_11576	2	55956	0.055956	35.7424
IMG_11876	2	32786	0.032786	61.0016				IMG_11577	7	117689	0.117689	59.4788
IMG_11877	4	51921	0.051921	77.0401				IMG_11579	14	155858	0.155858	89.8254
IMG_11878	9	88854	0.088854	101.29				IMG_11580	4	38052	0.038052	105.119
IMG_11879	4	55836	0.055836	71.6384				IMG_11581	6	122106	0.122106	49.1376
IMG_11879	6	70887	0.070887	84.6418				IMG_11582	6	81247	0.081247	73.8489
IMG_11880	6	56161	0.056161	106.836				IMG_11583	4	57782	0.057782	69.2257
IMG_11880	6	63704	0.063704	94.1856				IMG_11585	6	89328	0.089328	67.1682
IMG_11881	17	171225	0.171225	99.2846				IMG_11586	7	84240	0.08424	83.0959
IMG_11882	12	116216	0.116216	103.256				IMG_11587	7	71325	0.071325	98.1423
IMG_11883	4	47335	0.047335	84.5041				IMG_11587	3	47795	0.047795	62.7681
IMG_11883	12	172248	0.172248	69.667				IMG_11589	9	135448	0.135448	66.4462
IMG_11884	3	53255	0.053255	56.3327				IMG_11591	3	54091	0.054091	55.4621
IMG_11884	7	93257	0.093257	75.0614				IMG_11591	8	214321	0.214321	37.3272
IMG_11885	7	106415	0.106415	65.7802				IMG_11591	7	206730	0.20673	33.8606
IMG_11885	2	40012	0.040012	49.985				IMG_11593	7	158319	0.158319	44.2145
IMG_11885	4	77487	0.077487	51.6216				IMG_11593	4	43661	0.043661	91.6149
IMG_11885	5	69399	0.069399	72.0471				IMG_11595	6	54722	0.054722	109.645
IMG_11886	10	128629	0.128629	77.743				IMG_11595	5	73667	0.073667	67.873
IMG_11886	4	78700	0.0787	50.8259				IMG_11597	5	144351	0.144351	34.6378
IMG_11886	7	109887	0.109887	63.7018				IMG_11597	5	220815	0.220815	22.6434
IMG_11887	8	94613	0.094613	84.555				IMG_11597	4	116346	0.116346	34.3802
IMG_11888	8	89174	0.089174	89.7122				IMG_11598	12	248860	0.24886	48.2199
IMG_11888	5	58793	0.058793	85.0441				IMG_11598	11	213377	0.213377	51.5519
IMG_11889	25	318039	0.318039	78.6067				IMG_11600	8	146201	0.146201	54.7192
IMG_11890	9	101900	0.1019	88.3219				IMG_11601	13	370586	0.370586	35.0796
IMG_11891	3	39969	0.039969	75.0582				IMG_11602	3	191133	0.191133	15.6959
IMG_11891	2	38653	0.038653	51.7424				IMG_11603	6	67764	0.067764	88.5426
IMG_11891	2	37096	0.037096	53.9142				IMG_11603	18	212491	0.212491	84.7095
IMG_11892	4	54048	0.054048	74.0083				IMG_11604	5	48823	0.048823	102.411
IMG_11893	20	347307	0.347307	57.5859				IMG_11604	18	204287	0.204287	88.1113
IMG_11894	15	161635	0.161635	92.8017				IMG_11605	22	327999	0.327999	67.0734
IMG_11895	10	95554	0.095554	104.653				IMG_11606	3	33736	0.033736	88.9258
IMG_11896	33	473778	0.473778	69.6529				IMG_11606	7	117181	0.117181	59.7366
IMG_11897	9	128771	0.128771	69.8915				IMG_11607	15	343734	0.343734	43.6384
IMG_11898	9	165667	0.165667	54.3258				IMG_11608	4	148212	0.148212	26.9884
IMG_11898	7	95785	0.095785	73.0803				IMG_11609	4	94060	0.09406	42.526
IMG_11898	2	34966	0.034966	57.1984				IMG_11609	4	76860	0.07686	52.0427
IMG_11899	10	138317	0.138317	72.2977				IMG_11611	20	264147	0.264147	75.7154
IMG_11900	9	125892	0.125892	71.4898				IMG_11612	5	118480	0.11848	42.2012
IMG_11901	8	99372	0.099372	80.5056				IMG_11612	3	66765	0.066765	44.9337
IMG_11901	13	178029	0.178029	73.0218				IMG_11613	5	120632	0.120632	41.4484
IMG_11902	17	262791	0.262791	64.6902				IMG_11613	3	83665	0.083665	35.8573
IMG_11903	18	344529	0.344529	52.2452				IMG_11613	4	54236	0.054236	73.7518
IMG_11904	17	300607	0.300607	56.5522				IMG_11614	9	218138	0.218138	41.2583
IMG_11904	3	39314	0.039314	76.3087				IMG_11614	10	154120	0.15412	64.8845
IMG_11905	7	66236	0.066236	105.683				IMG_11614	12	192423	0.192423	62.3626
IMG_11905	6	46691	0.046691	128.504				IMG_11617	6	152300	0.1523	39.3959
IMG_11905	17	168937	0.168937	100.629				IMG_11617	1	54778	0.054778	18.2555
IMG_11906	6	65771	0.065771	91.2256				IMG_11618	3	62450	0.06245	48.0384
IMG_11906	17	310216	0.310216	54.8005				IMG_11618	8	102689	0.102689	77.9051
IMG_11907	13	201932	0.201932	64.3781				IMG_11619	6	120564	0.120564	49.7661
IMG_11908	6	50383	0.050383	119.088				IMG_11620	19	358416	0.358416	53.011
IMG_11908	7	61584	0.061584	113.666				IMG_11621	18	317079	0.317079	56.7682
IMG_11909	4	47367	0.047367	84.447				IMG_11622	17	278499	0.278499	61.0415
IMG_11909	3	50328	0.050328	59.609				IMG_11624	8	164351	0.164351	48.6763
IMG_11910	7	80302	0.080302	87.1709				IMG_11624	2	27376	0.027376	73.0567
IMG_11910	4	47881	0.047881	83.5404				IMG_11624	3	64299	0.064299	46.657
IMG_11910	4	41870	0.04187	95.5338				IMG_11624	5	69278	0.069278	72.173
IMG_11911	7	84437	0.084437	82.902				IMG_11624	3	44721	0.044721	67.0826
IMG_11912	10	177148	0.177148	56.45				IMG_11625	25	351600	0.3516	71.1035
IMG_11912	5	42405	0.042405	117.911				IMG_11626	3	44759	0.044759	67.0256
IMG_11912	2	33808	0.033808	59.1576				IMG_11626	5	50262	0.050262	99.4787
IMG_11913	3	108621	0.108621	27.619				IMG_11626	3	80033	0.080033	37.4845
IMG_11913	10	109186	0.109186	91.5868				IMG_11626	6	128076	0.128076	46.8472
IMG_11914	9	93066	0.093066	96.7056				IMG_11627	10	195790	0.19579	51.0751
IMG_11915	9	111208	0.111208	80.9294				IMG_11627	3	77760	0.07776	38.5802
IMG_11916	7	81434	0.081434	85.9592				IMG_11629	7	65245	0.065245	107.288
IMG_11917	7	109844	0.109844	63.7267				IMG_11629	12	253733	0.253733	47.2938
IMG_11918	5	44217	0.044217	113.079				IMG_11630	9	106785	0.106785	84.2815
IMG_11918	4	54373	0.054373	73.5659				IMG_11630	18	331485	0.331485	54.3011
IMG_11919	3	49892	0.049892	60.1299				IMG_11631	15	160964	0.160964	93.1885
IMG_11919	6	62236	0.062236	96.4072				IMG_11632	5	123410	0.12341	40.5154
IMG_11920	9	156920	0.15692	57.3541				IMG_11633	1	33878	0.033878	29.5177
IMG_11920	5	46457	0.046457	107.626				IMG_11633	3	56230	0.05623	53.3523
IMG_11921	7	89566	0.089566	78.1547				IMG_11633	1	41120	0.04112	24.3191
IMG_11922	3	47071	0.047071	63.7335				IMG_11633	4	50817	0.050817	78.7138
IMG_11922	13	119102	0.119102	109.15				IMG_11634	5	136819	0.136819	36.5446
IMG_11922	6	76955	0.076955	77.9676				IMG_11634	8	86071	0.086071	92.9465
IMG_11922	5	112087	0.112087	44.6082				IMG_11634	9	163993	0.163993	54.8804
IMG_11923	5	72613	0.072613	68.8582				IMG_11634	6	112474	0.112474	53.3457
IMG_11923	5	71016	0.071016	70.4067				IMG_11635	10	197851	0.197851	50.5431
IMG_11923	10	110085	0.110085	90.8389				IMG_11636	9	164391	0.164391	54.7475
IMG_11923	2	37678	0.037678	53.0814				IMG_11636	1	20237	0.020237	49.4144
IMG_11924	29	424058	0.424058	68.3869				IMG_11637	11	223172	0.223172	49.2893
IMG_11925	30	355477	0.355477	84.3936				IMG_11638	4	69190	0.06919	57.8118
IMG_11926	17	266049	0.266049	63.898				IMG_11638	4	37399	0.037399	106.955
IMG_11926	7	147008	0.147008	47.6165				IMG_11638	1	30473	0.030473	32.8159
IMG_11927	9	72295	0.355477	84.3936				IMG_11641	34	539280	0.53928	63.047
IMG_11928	8	82718	0.082718	96.7141				IMG_11642	24	512981	0.512981	46.7854
IMG_11928	3	36618	0.036618	81.9269				IMG_11643	5	108824	0.108824	45.9457
IMG_11929	6	80954	0.080954	74.1162				IMG_11643	7	231495	0.231495	30.2382
IMG_11929	5	57193	0.057193	87.4233				IMG_11644	20	330902	0.330902	60.4409
IMG_11929	4	47833	0.047833	83.6243				IMG_11645	8	141200	0.1412	56.6572
IMG_11930	7	110092	0.110092	63.5832				IMG_11645	1	18744	0.018744	53.3504
IMG_11930	9	95754	0.095754	93.9909				IMG_11645	5	57773	0.057773	86.5456
IMG_11931	3	103183	0.103183	29.0746				IMG_11645	5	69428	0.069428	72.0171
IMG_11931	7	118765	0.118765	58.9399				IMG_11645	3	43484	0.043484	68.9909

## Sheet: Fig. 7e,f Primer opt - Parental
Parental	Well	[cDNA] ng	Detector	Ct
	A1	50ng	Parental	16.558
	A2	50ng	Parental	16.478
	A3	50ng	Parental	16.373
	B1	10ng	Parental	18.119
	B2	10ng	Parental	18.128
	B3	10ng	Parental	18.057
	C1	2ng	Parental	20.336
	C2	2ng	Parental	20.37
	C3	2ng	Parental	20.387
	D1	0.4ng	Parental	22.973
	D2	0.4ng	Parental	22.96
	D3	0.4ng	Parental	23.175
	E1	0.08ng	Parental	25.802
	E2	0.08ng	Parental	25.978
	E3	0.08ng	Parental	25.432
	W1	H2O	Parental	Undet.
	W2	H2O	Parental	Undet.
	W3	H2O	Parental	Undet.
		[cDNA]	log[cDNA]	Average	Slope	Primer efficiency		1.) Input cDNA concentrations and Ct results
		50	1.69897	16.4697	-3.3578	98.5245		2.) Good primers should generate a slope close to -3.3 (y = aX + b; a being the slope)
		10	1	18.1013				3.) An ideal efficiency range is [90-110]
		2	0.30103	20.3643
		0.4	-0.39794	23.036
		0.08	-1.09691	25.7373

## Sheet: Fig. 7f Primer opt - ATPTG11KO
ATPTG11	Well	[cDNA] ng	Detector	Ct
	A1	50	ATPTG11KO	16.003
	A2	50	ATPTG11KO	16.032
	A3	50	ATPTG11KO	16.163
	B1	10	ATPTG11KO	17.348
	B2	10	ATPTG11KO	17.382
	B3	10	ATPTG11KO	17.423
	C1	2	ATPTG11KO	19.464
	C2	2	ATPTG11KO	19.5
	C3	2	ATPTG11KO	19.509
	D1	0.4	ATPTG11KO	21.741
	D2	0.4	ATPTG11KO	21.972
	D3	0.4	ATPTG11KO	21.869
	E1	0.08	ATPTG11KO	24.205
	E2	0.08	ATPTG11KO	24.249
	E3	0.08	ATPTG11KO	24.242
	W1	H2O	ATPTG11KO	Undet.
	W2	H2O	ATPTG11KO	Undet.
	W3	H2O	ATPTG11KO	Undet.
		[cDNA] ng	log[cDNA]	Average	Slope	Primer efficiency		1.) Input cDNA concentrations and Ct results
		50	1.69897	16.066	-2.977	116.725		2.) Good primers should generate a slope close to -3.3 (y = aX + b; a being the slope)
		10	1	17.3843				3.) An ideal efficiency range is [90-110]
		2	0.30103	19.491
		0.4	-0.39794	21.8607
		0.08	-1.09691	24.232

## Sheet: Fig. 7e,f Primer opt - catalase
Catalase	Well	[cDNA] ng	Detector	Ct
	A1	50ng	Catalase	19.339
	A2	50ng	Catalase	18.416
	A3	50ng	Catalase	18.256
	B1	10ng	Catalase	20.212
	B2	10ng	Catalase	19.678
	B3	10ng	Catalase	19.695
	C1	2ng	Catalase	22.42
	C2	2ng	Catalase	22.107
	C3	2ng	Catalase	22.074
	D1	0.4ng	Catalase	24.741
	D2	0.4ng	Catalase	24.627
	D3	0.4ng	Catalase	24.73
	E1	0.08ng	Catalase	28.099
	E2	0.08ng	Catalase	27.444
	E3	0.08ng	Catalase	27.535
	W1	H2O	Catalase	Undet.
	W2	H2O	Catalase	Undet.
	W3	H2O	Catalase	Undet.
		[cDNA] ng	log[cDNA]	Average	Slope	Primer efficiency			1.) Input cDNA concentrations and Ct results
		50	1.69897	18.6703	-3.2737	102.053			2.) Good primers should generate a slope close to -3.3 (y = aX + b; a being the slope)
		10	1	19.8617					3.) An ideal efficiency range is [90-110]
		2	0.30103	22.2003
		0.4	-0.39794	24.6993
		0.08	-1.09691	27.6927

## Sheet: Fig. 7e,f Primer specificity
					Ct
	HFF gDNA with our catalase primers				Undet.
					37.998
					39.518
	Parenatl with ATPTG11 primers				37.723
					38.133
					Undet.
	ATPTG11 KO with parental primers				31.622
					34.928
					38.749

[truncated: 16 more sheets: Fig. 7e,f Exp 1, ATPTG11 KO, Fig. 7e,f Exp 2, ATPTG11 KO, Fig. 7e,f Exp 3, ATPTG11 KO, Fig.7e,f Exp 4, ATPTG11 KO, Fig.7e,f Exp 5, ATPTG11 KO, Fig.7e,f Exp 6, ATPTG11 KO, Fig.7e,f Exp 7, ATPTG11 KO, Fig.7e,f Exp 8, ATPTG11 KO, Fig.7e,f Exp 1, parental, Fig. 7e,f Exp 2, parental, Fig.7e,f Exp 3, parental, Fig.7e,f Exp 4, parental, Fig.7e,f Exp 5, parental, Fig.7e,f Exp 6, parental, Fig.7e,f Exp 7, parental, Fig.7e,f Exp 8, parental]
